# Supplementary material for: Pertussis Vaccines Scarcely Provide Protection against Bordetella parapertussis Infection in Children—A Systematic Review and Meta-Analysis
Source: Vaccines (Basel). 2024 Feb 28;12(3):253. doi: 10.3390/vaccines12030253 (PMC10974608; doi:10.3390/vaccines12030253)
Supplement: Supplementary file 1 [file vaccines-12-00253-s001.zip]

Archive with 1 entries (1 files):
- vaccines-2763926-supplementary.pdf
